# Supplementary material for: Evaluating the Accuracy of Declared Eating Schedules by Continuous Glucose Monitoring
Source: Nutrients. 2026 Feb 27;18(5):772. doi: 10.3390/nu18050772 (PMC12987204; doi:10.3390/nu18050772)
Supplement: Supplementary file 1 [file nutrients-18-00772-s001.zip]

Archive with 1 entries (1 files):
- nutrients-4125458-supplementary.pdf
